# Supplementary material for: MicroRNA Signatures in Tumor Tissue Related to Angiogenesis in Non-Small Cell Lung Cancer
Source: PLoS One. 2012 Jan 25;7(1):e29671. doi: 10.1371/journal.pone.0029671 (PMC3266266; doi:10.1371/journal.pone.0029671)
Supplement: Table S1 — The 128 significant -up and down-regulated (−1, 1) miRs are presented with FDR adjusted p-values and respective fold changes (log2 scale). (XLS) [file pone.0029671.s002.xls]

## Sheet: Sheet1
miR	Significant short vs long	Significant normal vs long	Significant normal vs short	FDR adjusted P, short vs long	FDR adjusted P, normal vs long	FDR adjusted P, normal vs short	Fold change short vs long (log2 scale)	Fold change normal vs long (log2 scale)	Fold change normal vs short (log2 scale)
hsa-let-7f-1*	-1	0	0	0.0477158	0.187399	0.495014	-0.327	-0.214	0.113
hsa-let-7g*	0	0	1	0.808015	0.160592	0.0941851	-0.041	0.212	0.253
hsa-let-7a-2*	0	1	0	0.610583	0.0960173	0.275995	0.066	0.202	0.136
hsa-let-7b	0	1	1	0.692142	0.00723333	0.027274	0.139	0.863	0.724
hsa-miR-7-2*	0	1	0	0.112269	0.0532325	0.737364	0.187	0.232	0.045
hsa-let-7c	0	1	1	0.330981	0.00389259	0.0532325	0.361	1.089	0.728
hsa-miR-7	1	0	0	0.0824768	0.576705	0.234818	0.415	0.136	-0.279
hsa-let-7a	0	1	0	0.194293	0.048001	0.486368	0.754	1.168	0.414
hsa-miR-9*	0	0	-1	0.436882	0.368815	0.0941851	0.180386	-0.208636	-0.389022
hsa-miR-21	0	-1	-1	0.988648	0.00898278	0.00946587	-0.013	-1.878	-1.865
hsa-miR-23a*	0	1	1	0.988979	0.077639	0.0797792	0.003	0.344	0.341
hsa-miR-25	0	-1	-1	0.955498	0.0958337	0.0922711	0.026	-0.583	-0.609
hsa-miR-26a	0	1	0	0.692854	0.0787188	0.170273	0.266	1.108	0.842
hsa-miR-26b	0	1	0	0.577672	0.0824768	0.234818	0.306	0.936	0.63
hsa-miR-27a*	-1	0	0	0.0352088	0.259773	0.314183	-0.398	-0.21	0.188
hsa-miR-29c	0	0	1	0.422699	0.368815	0.0933688	-0.476	0.53	1.006
hsa-miR-29b-1*	0	0	-1	0.483695	0.142883	0.0337743	0.173	-0.35	-0.523
hsa-miR-30d	0	1	1	0.843133	0.00998747	0.0199678	0.09	1.014	0.924
hsa-miR-30a	0	1	1	0.68674	5.61827e-05	0.000264249	0.167	1.653	1.486
hsa-miR-30e*	0	1	1	0.520603	0.00353672	0.0199678	0.172	0.79	0.618
hsa-miR-30b	0	1	1	0.384027	0.0124272	0.0958337	0.563	1.616	1.053
hsa-miR-30c	0	1	1	0.174334	0.00353672	0.0958337	0.586	1.293	0.707
hsa-miR-31	0	0	-1	0.160592	0.4715	0.0362868	1	-0.524	-1.524
hsa-miR-34b	0	1	0	0.234818	0.0933688	0.629135	0.289	0.413	0.124
hsa-miR-93	0	-1	-1	0.905795	0.04427	0.0337743	0.079	-1.076	-1.155
hsa-miR-96	0	0	-1	0.164437	0.159027	0.00611814	0.391	-0.398571	-0.789571
hsa-miR-98	1	0	0	0.0894705	0.140229	0.808015	0.64	0.54	-0.1
hsa-miR-99b*	0	-1	0	0.140229	0.0427375	0.569133	-0.191	-0.268	-0.077
hsa-miR-99b	1	1	0	0.00701683	0.00113823	0.534902	0.479	0.592	0.113
hsa-miR-101	0	0	1	0.557238	0.316405	0.0995899	-0.289	0.482	0.771
hsa-miR-103	0	0	-1	0.241624	0.643314	0.0945962	0.313	-0.13	-0.443
hsa-miR-106b*	0	-1	-1	0.958864	0.0133003	0.0108889	0.018	-0.666	-0.684
hsa-miR-106b	0	0	-1	0.728748	0.164437	0.0824768	0.198	-0.704	-0.902
hsa-miR-106a	0	0	-1	0.245244	0.615005	0.0933688	0.788	-0.356	-1.144
hsa-miR-107	0	0	-1	0.265419	0.553158	0.0894705	0.203	-0.111	-0.314
hsa-miR-122*	1	0	0	0.0958337	0.406181	0.427622	0.19859	0.10159	-0.097
hsa-miR-125b	0	1	0	0.70204	0.0532325	0.117514	0.216	1.013	0.797
hsa-miR-125a-5p	0	1	1	0.218485	1.05738e-05	0.000452818	0.283	1.125	0.842
hsa-miR-126*	0	1	1	0.859878	0.00157084	0.00347952	0.0821	1.2711	1.189
hsa-miR-126	0	1	1	0.836208	0.000452818	0.00086628	0.141	2.175	2.034
hsa-miR-129-5p	-1	0	0	0.0953172	0.7479	0.19468	-0.286	-0.062	0.224
hsa-miR-129*	1	0	0	0.0922711	0.378927	0.406757	0.247	0.127	-0.12
hsa-miR-138-1*	1	1	0	0.0731751	0.0922711	0.928626	0.692	0.646	-0.046
hsa-miR-140-3p	0	1	1	0.802846	0.00701683	0.00353672	-0.133	1.29	1.423
hsa-miR-141*	0	1	0	0.288684	0.0753033	0.459243	0.504	0.857	0.353
hsa-miR-142-3p	-1	0	0	0.0840643	0.659529	0.194293	-0.973	-0.259	0.714
hsa-miR-143	0	1	1	0.905795	0.0953978	0.0787188	-0.103	1.115	1.218
hsa-miR-145	0	1	1	0.95134	0.00611814	0.00701683	0.034	1.188	1.154
hsa-miR-151-5p	1	0	0	0.0933688	0.638977	0.230347	0.71	0.207	-0.503
hsa-miR-155	-1	0	0	0.0945962	0.331114	0.495014	-0.388	-0.226	0.162
hsa-miR-181a-2*	0	1	0	0.211236	0.0933688	0.688517	0.207	0.279	0.072
hsa-miR-182	1	-1	-1	0.0840643	0.0938912	0.000846069	0.887	-0.849	-1.736
hsa-miR-183	1	0	-1	0.0945962	0.595005	0.0304911	0.778	-0.26	-1.038
hsa-miR-187*	0	1	0	0.107638	0.0916676	0.910993	0.563	0.613	0.05
hsa-miR-193b	0	0	-1	0.1784	0.156132	0.00625264	0.591	-0.622	-1.213
hsa-miR-194	1	0	0	0.0396787	0.36881	0.232649	0.464675	0.1993	-0.265375
hsa-miR-195	0	1	0	0.347703	0.027274	0.187399	0.446	1.069	0.623
hsa-miR-197	0	1	0	0.255245	0.0362868	0.325054	0.269	0.501	0.232
hsa-miR-205	0	-1	0	0.232464	0.027274	0.2917	-1.661	-3.125	-1.464
hsa-miR-210	0	-1	-1	0.935735	0.00701683	0.00555447	0.032	-0.8	-0.832
hsa-miR-219-2-3p	-1	0	0	0.0958337	0.594295	0.28622	-0.265989	-0.0906111	0.175378
hsa-miR-221*	0	0	-1	0.297335	0.234818	0.0279925	0.327	-0.372	-0.699
hsa-miR-224*	0	0	-1	0.942983	0.114896	0.0948064	0.031	-0.521	-0.552
hsa-miR-296-3p	0	-1	0	0.314183	0.0532325	0.343409	-0.103	-0.199	-0.096
hsa-miR-298	1	0	0	0.0953978	0.339977	0.495014	0.332	0.192	-0.14
hsa-miR-302a	1	0	0	0.0941851	0.506585	0.320745	0.253	0.102	-0.151
hsa-miR-326	-1	0	0	0.0941851	0.789274	0.167698	-0.33	-0.059	0.271
hsa-miR-338-5p	0	0	-1	0.716483	0.217482	0.0953978	0.2	-0.617	-0.817
hsa-miR-339-5p	0	0	-1	0.160592	0.465502	0.0362174	0.341	-0.181	-0.522
hsa-miR-340*	0	-1	0	0.349138	0.0948064	0.483795	-0.182	-0.321	-0.139
hsa-miR-365	1	0	0	0.061431	0.7479	0.117514	0.422	0.079	-0.343
hsa-miR-377*	0	-1	0	0.688517	0.0431623	0.100667	-0.048	-0.225	-0.177
hsa-miR-378	-1	0	0	0.0753033	0.125396	0.785826	-0.525	-0.437	0.088
hsa-miR-423-5p	0	0	1	0.269455	0.415602	0.0548751	-0.14	0.103	0.243
hsa-miR-423-3p	0	-1	0	0.456491	0.0904668	0.326362	-0.132	-0.303	-0.171
hsa-miR-424	1	0	0	0.04427	0.368815	0.259773	0.609	0.269	-0.34
hsa-miR-425*	0	0	-1	0.553158	0.287068	0.0933688	0.0745556	-0.130556	-0.205111
hsa-miR-433	0	0	-1	0.936703	0.114896	0.0945962	0.0177321	-0.257525	-0.275257
hsa-miR-449b*	0	1	0	0.335026	0.0941851	0.479307	0.178	0.312	0.134
hsa-miR-451	0	1	1	0.984546	0.0427375	0.0396787	-0.038	2.516	2.554
hsa-miR-452	0	1	0	0.839467	0.0848131	0.123831	0.044	0.331	0.287
hsa-miR-486-5p	0	1	1	0.638977	0.0532325	0.0147823	-0.127	0.5	0.627
hsa-miR-487a	0	1	0	0.428764	0.0353409	0.174846	0.103714	0.279714	0.176
hsa-miR-490-5p	0	0	1	0.275875	0.610583	0.0958337	-0.185	0.09	0.275
hsa-miR-492	-1	0	0	0.0933688	0.253629	0.607261	-0.365	-0.248	0.117
hsa-miR-498	0	0	1	0.587636	0.2915	0.0971516	-0.062	0.116	0.178
hsa-miR-499-3p	1	1	0	0.0922711	0.0483571	0.798875	0.527	0.615	0.088
hsa-miR-510	-1	0	0	0.0942726	0.89841	0.127887	-0.186	-0.018	0.168
hsa-miR-516a-5p	0	0	1	0.290509	0.361848	0.0515114	-0.236	0.202	0.438
hsa-miR-519e*	0	0	1	0.320745	0.341359	0.0532325	-0.169	0.161	0.33
hsa-miR-520a-5p	0	1	0	0.299201	0.0432255	0.319468	0.108	0.212	0.104
hsa-miR-552	-1	0	0	0.0532325	0.747197	0.107638	-0.433	-0.081	0.352
hsa-miR-557	-1	0	0	0.0785787	0.124647	0.800833	-0.72	-0.607	0.113
hsa-miR-574-3p	1	1	0	0.0785787	0.0388381	0.780198	0.462	0.542	0.08
hsa-miR-593*	0	1	0	0.434281	0.0532325	0.246836	0.105	0.261	0.156
hsa-miR-600	1	0	0	0.0816064	0.194293	0.644932	0.367	0.267	-0.1
hsa-miR-601	0	-1	0	0.767999	0.0941851	0.175252	-0.035	-0.181	-0.146
hsa-miR-602	0	0	1	0.134252	0.667961	0.0532325	-0.259	0.08	0.339
hsa-miR-617	-1	-1	0	0.0848131	0.0943007	0.947737	-0.307	-0.292	0.015
hsa-miR-620	1	0	0	0.0769728	0.442616	0.302688	0.436	0.186	-0.25
hsa-miR-640	0	0	1	0.40029	0.254981	0.0492306	-0.14	0.19	0.33
hsa-miR-663b	0	-1	-1	0.969919	0.0477158	0.0427375	0.016	-0.648	-0.664
hsa-miR-664*	1	0	0	0.0182879	0.338399	0.147504	0.514	0.205	-0.309
hsa-miR-708	-1	-1	0	0.0761949	0.00389259	0.269455	-0.5	-0.807	-0.307
hsa-miR-720	-1	-1	0	0.0708521	0.0337743	0.760115	-0.595	-0.703	-0.108
hsa-miR-764	0	0	-1	0.224435	0.28622	0.0237111	0.431	-0.381	-0.812
hsa-miR-766	1	1	0	0.0941851	0.00611814	0.279441	0.279	0.461	0.182
hsa-miR-876-3p	0	0	-1	0.263673	0.119023	0.00761256	0.271	-0.37	-0.641
hsa-miR-921	0	1	0	0.36987	0.0388381	0.226218	0.187	0.441	0.254
hsa-miR-922	1	0	0	0.0418581	0.429403	0.19468	0.515	0.196	-0.319
hsa-miR-942	0	-1	0	0.496583	0.0824768	0.282493	-0.1041	-0.268092	-0.163992
hsa-miR-1183	0	-1	-1	0.610583	0.0674703	0.0177289	0.085	-0.298	-0.383
hsa-miR-1201	0	0	-1	0.218332	0.567856	0.0731751	0.344322	-0.165178	-0.5095
hsa-miR-1244	0	-1	-1	0.638977	0.0199956	0.0694239	-0.073	-0.345111	-0.272111
hsa-miR-1255b	0	0	1	0.984983	0.106401	0.0992637	-0.003	0.18	0.183
hsa-miR-1259	0	-1	-1	0.161447	0.0427375	0.000846069	0.481	-0.711	-1.192
hsa-miR-1264	0	1	1	0.71441	0.00389259	0.0114106	0.093	0.676	0.583
hsa-miR-1265	0	-1	-1	0.787723	0.0532325	0.0275635	0.028	-0.18	-0.208
hsa-miR-1272	0	1	0	0.380238	0.0820281	0.368815	0.145	0.293	0.148
hsa-miR-1273	0	1	0	0.313188	0.0922711	0.491142	0.211	0.356	0.145
hsa-miR-1274a	0	-1	0	0.54907	0.0674703	0.211982	-0.326	-0.985	-0.659
hsa-miR-1285	0	1	0	0.36881	0.0948064	0.45887	0.167	0.306	0.139
hsa-miR-1291	0	0	-1	0.419093	0.133149	0.0233996	0.137	-0.252	-0.389
hsa-miR-1294	0	0	1	0.320745	0.38759	0.0687973	-0.136	0.118	0.254
hsa-miR-1308	0	-1	-1	0.587636	0.0532325	0.0117668	0.442	-1.529	-1.971
hsa-miR-1914	-1	0	0	0.0945962	0.245423	0.643314	-0.338	-0.238	0.1
hsa-miR-1972	0	1	0	0.222436	0.0848131	0.615005	0.165	0.236	0.071
hsa-miR-1978	0	0	-1	0.431446	0.206458	0.0427375	0.23	-0.371	-0.601
